# Supplementary material for: Environmental Assessment of Solar Photo-Fenton Processes at Mild Condition in the Presence of Waste-Derived Bio-Based Substances
Source: Nanomaterials (Basel). 2022 Aug 13;12(16):2781. doi: 10.3390/nano12162781 (PMC9416024; doi:10.3390/nano12162781)
Supplement: Supplementary file 1 [file nanomaterials-12-02781-s001.zip]

Archive with 1 entries (1 files):
- nanomaterials-1817485-supplementary.pdf
